# Supplementary material for: Gut Microbiome Dysbiosis in Patients with Pemphigus and Correlation with Pathogenic Autoantibodies
Source: Biomolecules. 2024 Jul 22;14(7):880. doi: 10.3390/biom14070880 (PMC11274803; doi:10.3390/biom14070880)
Supplement: Supplementary file 1 [file biomolecules-14-00880-s001.zip]

Archive with 2 entries (2 files):
- Figure S.pdf
- Table S.pdf
